# Supplementary material for: A Structural Approach to the Strength Evaluation of Linear Chalcogen Bonds
Source: Molecules. 2023 Mar 31;28(7):3133. doi: 10.3390/molecules28073133 (PMC10096081; doi:10.3390/molecules28073133)
Supplement: Supplementary file 1 [file molecules-28-03133-s001.zip]

Archive with 1 entries (1 files):
- SI_molecules-2195274_final.pdf
